# Supplementary material for: Implementation of Image-Based Artificial Intelligence Is Associated with Increased Case Volume in a High-Acuity, 15-Room Cardiothoracic Operating Suite at a Tertiary Academic Hospital
Source: J Imaging. 2026 Jun 27;12(7):283. doi: 10.3390/jimaging12070283 (PMC13412611; doi:10.3390/jimaging12070283)
Supplement: Supplementary file 1 [file jimaging-12-00283-s001.zip]

Archive with 5 entries (5 files):
- Figure S1. Monthly trajectories of all study outcomes at Walter Tower compared with the synthetic control.pdf
- Figure S2. In-space permutation placebo gap plots for all six study outcomes.pdf
- Table S1. Synthetic control donor weights by model specification.pdf
- Table S2. Case duration and service-line composition at Walter Tower, pre- versus post-deployment.pdf
- Table S3. Sensitivity of the estimated effect on monthly case volume to the length of the pre-deployment window.pdf
